# Supplementary material for: Understanding the relationship between life priorities and life satisfaction in individuals with mental disorders
Source: PCN Rep. 2025 Jul 30;4(3):e70166. doi: 10.1002/pcn5.70166 (PMC12308908; doi:10.1002/pcn5.70166)
Supplement: Supplementary file 1 — Supplementary table 1. [file PCN5-4-e70166-s001.xlsx]

## Sheet: Sheet1
Supplementary Table 1 | Text mining-based classification and translation of free-text responses
Diagnostic group	Category	English Translation of Patients’ Free-Text Responses
Schizophrenia	Family	Family
Schizophrenia	Family	Family
Schizophrenia	Family	Family and friends
Schizophrenia	Family	Family
Schizophrenia	Family	Family
Schizophrenia	Family	Hobbies (piano), family, relatives
Schizophrenia	Family	Family
Schizophrenia	Family	Money and family
Schizophrenia	Family	Family
Schizophrenia	Family	Family
Schizophrenia	Family	Family
Schizophrenia	Family	Being grateful to parents
Schizophrenia	Family	Family
Schizophrenia	Family	Family and physical and mental health
Schizophrenia	Family	Family
Schizophrenia	Health	Love and health
Schizophrenia	Health	Health
Schizophrenia	Health	Health
Schizophrenia	Health	Health
Schizophrenia	Health	Physical and mental health
Schizophrenia	Health	Health (detailed)
Schizophrenia	Health	Being physically and mentally healthy
Schizophrenia	Work	Work and home environment
Schizophrenia	Work	Work and goals
Schizophrenia	Work	Work
Schizophrenia	Work	Work
Schizophrenia	Work	Work
Schizophrenia	Work	Work
Schizophrenia	Hobbies	Ink painting
Schizophrenia	Hobbies	How to spend leisure time
Schizophrenia	Hobbies	Making and enjoying hobby time
Schizophrenia	Daily Life And Fulfillment	My happiness
Schizophrenia	Daily Life And Fulfillment	Life
Schizophrenia	Personal Growth	I think my life started after my father's 50
Schizophrenia	Personal Growth	Study and growth
Schizophrenia	Freedom	Being free and independent
Schizophrenia	Freedom	Time to play
Schizophrenia	Money	Money
Schizophrenia	Money	Money
Schizophrenia	Other	Social contribution
Schizophrenia	Other	Creating works
Schizophrenia	Other	Thinking positively
Schizophrenia	Other	Discretion
Schizophrenia	Other	Interpersonal relationships
Schizophrenia	Other	Faith and religion
Schizophrenia	Other	Having goals
Schizophrenia	Other	Self-actualization
Schizophrenia	Other	Diet
Schizophrenia	Other	Relaxing and talking on the phone
Schizophrenia	Other	Life
Schizophrenia	Other	How to live today
Schizophrenia	Other	Effort
Schizophrenia	Other	Connection with others
Schizophrenia	Other	Myself
Schizophrenia	Other	Feelings
Schizophrenia	Other	Fashion magazines
Depression	Family	Family, Body
Depression	Family	Family
Depression	Family	Family relationships
Depression	Family	Family's health
Depression	Family	Family and pets
Depression	Family	Family
Depression	Family	Relationship with partner
Depression	Family	Family
Depression	Family	Family
Depression	Family	Family's happiness
Depression	Family	Family's happiness (including the future)
Depression	Family	Family and health
Depression	Family	Children
Depression	Family	Family
Depression	Family	Family's happiness
Depression	Family	Family
Depression	Family	Children and grandchildren
Depression	Family	That my children and grandchildren stay healthy
Depression	Family	Family
Depression	Family	Family
Depression	Health	Health
Depression	Health	Body
Depression	Health	Physical and mental health
Depression	Health	Health
Depression	Health	Health
Depression	Health	Health
Depression	Health	Health and hobbies
Depression	Health	I want to live a relaxed and healthy life with my husband
Depression	Health	Married couple's health
Depression	Health	Mental health
Depression	Health	Mental health
Depression	Health	Mental health
Depression	Health	Physical and mental health
Depression	Health	Physical and mental health, then family
Depression	Health	Health first
Depression	Health	Health
Depression	Hobbies	Entertainment
Depression	Hobbies	Hobbies
Depression	Hobbies	Hobbies
Depression	Freedom	Freedom
Depression	Freedom	Freedom and responsibility
Depression	Freedom	Living at my own pace
Depression	Other	People I am involved with and myself
Depression	Other	Living a long and happy life with those who stay by my side
Depression	Other	Living each day with care
Depression	Other	I don't know
Depression	Other	Hypocrisy and social facade
Depression	Other	Talking with people
Depression	Other	How much I can take it easy
Depression	Other	Purpose in life
Depression	Other	Sensitivity, flowers and trees (gardens), travel
Depression	Other	Live each day with care
Depression	Other	Delicious food
Bipolar	Family	Physical contact with own children
Bipolar	Family	Family, Health
Bipolar	Hobbies	Hobbies
Bipolar	Freedom	Leisure time
Bipolar	Other	Kindness
Bipolar	Other	Evaluation from others
Not Reported	Family	Family
Not Reported	Other	Liberal arts
Not Reported	Other	Bible
