# Supplementary material for: Understanding the relationship between life priorities and life satisfaction in individuals with mental disorders
Source: PCN Rep. 2025 Jul 30;4(3):e70166. doi: 10.1002/pcn5.70166 (PMC12308908; doi:10.1002/pcn5.70166)
Supplement: Supplementary file 2 — Supplementary Table 2 (VIF). [file PCN5-4-e70166-s002.xlsx]

## Sheet: シート1 - Supplementary_Table_2_-_
Supplementary Table 2 | Variance inflation factors (VIF) in the SWLS regression model.
Variable	VIF
Diagnosis	1.26903
Sex	1.19105
Age	1.17583
Physical Health	2.14901
Mental Health	2.29443
Family	1.92463
Romance	1.72251
Friends	1.66775
Money	2.47809
Work	1.66059
Social Status	1.63649
Learning	1.94256
Hobbies	1.71619
Free Response	1.4237
